# Supplementary material for: Multiplex glycan bead array for high throughput and high content analyses of glycan binding proteins
Source: Nat Commun. 2018 Jan 17;9:258. doi: 10.1038/s41467-017-02747-y (PMC5772357; doi:10.1038/s41467-017-02747-y)
Supplement: Supplementary file 3 — Dataset 1 [file 41467_2017_2747_MOESM3_ESM.xlsx]

## Sheet: Supplementary Data 1
Supplementary Data 1: Median fluorescence intensities obtained for the glycan array for 39 lectins and control proteins.
Glycan	RCAII	RCAII.1	ECL	ECL.1	SuWGA	SuWGA.1	LCA	LCA.1	RCAI	RCAI.1	Jacalin	Jacalin.1	PSA	PSA.1	SuConA	SuConA.1	SBA	SBA.1	DBA	DBA.1	GNL	GNL.1	PTLI	PTLI.1	PHA.E	PHA.E.1	LEL	LEL.1	MALI	MALI.1	VVL	VVL.1	STL	STL.1	PHA.L	PHA.L.1	ACL	ACL.1	PNA	PNA.1	UEA	UEA.1	NPL	NPL.1	EEL	EEL.1	GSLII	GSLII.1	LTL
NGC2	65	58	16	14	12	7.5	21	25.5	251	209.5	14	11	77	77	114	115.5	22	33.5	13	13	15	18.5	4.5	18	35	41.5	32	32	23.5	22	9	21.5	29	16	1	19	100.5	108	34.5	43	22.5	27.5	13	25	23	15.5	17	7	49
NGC23	59	74.5	13.5	9	9	16.5	18.5	21	321	265	9.5	13	60	82	117	146.5	20.5	29	13	13.5	12	8	5	11	48	51	29	39	25	27	7.5	4	10	18	5	11	92	119	15	20	36.5	29	15	21.5	13	0	15	12	25
NGC58	74	81.5	27	28	25	36	39	38.5	205	210	21	24	101	99	118	131	23.5	42	28.5	25	26.5	30	25	25.5	55	53.5	48	54	31	34	22.5	27	34	27	26.5	32	101	104.5	40	39	33	42	31	33.5	26	24	28	36	50
GLYPW_002	43	38	23	15	11	7	21	29	92	86	23	19	115	103.5	464.5	560	4.5	9	5	12	25	27	17.5	15	39	43	25	33	15	25	13	16	16	12.5	3.5	1.5	40	54.5	12	18.5	37	31	15.5	23	7	6.5	15	7	90
GLYPW_004	61	59	20	5	11	6	20	21.5	132.5	93.5	8	6	84	97	375	295	27	21	20	5.5	17	23.5	16	14	41	45.5	69	73	26	26	16	14	23	28	15	14	100.5	116	26	19	41	39	11	12.5	15	7	14.5	15	79
GLYPW_005	135	140.5	17.5	3.5	1	3	29	26.5	493	361	15	5.5	116	111	90.5	108	38	48.5	19	15	16	7	1	5	80	75	20	24	13	24	16	26	14	24.5	11	12	442	445.5	83	76	18	14.5	10.5	9	6	18	5	8	28
GLYPW_006	50	35	25.5	23	24169	24791	23	21.5	74	62	11	26	99	80.5	354	392	12	13	33	12.5	20.5	25	3.5	13.5	21.5	29.5	21	38	23	19.5	11	18	22	18	8.5	9	33.5	37	6.5	14	25	22	13.5	10	28	9	3818	4410	57
GLYPW_007	90.5	66.5	34	36	34	32	42	48.5	164	155.5	109	117.5	100	124	167.5	159	31	41	24	30	27	29	31.5	31.5	55	63	48	48	36	57.5	119	124	28	30	18	33	76	103	29	28.5	57	67	33	32.5	23	24	25	38.5	47
GLYPW_008	49	42	14	11	7	8	21	26	36.5	46	16	14	67	66.5	127	159.5	31	42	9	12	11	12.5	14	9	36	38.5	18	30.5	28	30	28	19	28.5	17	13	17.5	87	82.5	60	69	16	17.5	7.5	14	16	17	15.5	13	32
GLYPW_009	38	48	19	18	14.5	12.5	24	20	120	123	8.5	15	78	57	119.5	110	15	20	4.5	17	11.5	15	20	13	23	35.5	33	46	15.5	24	14	15.5	22	23	17	16	95.5	79	17	25	25	21	20.5	17	14.5	20	16	8.5	40.5
GLYPW_010	87.5	88	44	40.5	10	11	18	30	140	108	2899	3484	78	68	404	396	34	38.5	30.5	20	20	25	14	18	46	35	53	54.5	36.5	41	20	8	21	26	18.5	19	78	83	29	25	35	45	18.5	19	19	10	20	9.5	227
GLYPW_011	220.5	206	15	15	14	21	29	32	191	220	20.5	19	105	126	118.5	132.5	18.5	28	10.5	10.5	17	25	11.5	17	67	65	70	69	33	35.5	25	19.5	23	22	16	26.5	140	142	23	24.5	82.5	57	18.5	13	24	16	17	18.5	32
GLYPW_016	89.5	91	18	16	25	28.5	30	27	134.5	140	26	26	101.5	91	154.5	137.5	25	27	19	19	26	25	14	15.5	43	58.5	60	85.5	37.5	40.5	30.5	16	13.5	38	22	22	158	145	22.5	18.5	73	57.5	20	17	19	9	12	31	15
GLYPW_017	139	127	37	27	10	4	19	21	2231.5	2289	23	30	68.5	64	414	408.5	13.5	22	14.5	20.5	17	12	13	18.5	33.5	41	42	21.5	20	26.5	17	26	19	21	19.5	14.5	55.5	55	25.5	13	39.5	32	18	11	12	13	15	15	79
GLYPW_018	2591.5	2268.5	31	22	13	14	47.5	49	2508	2393	5	11.5	351.5	376	222.5	192	19	16	13	12	21	21	20	9	482	495	217.5	224	77	79	18	19	164	151.5	23	29	1078	1186	20.5	14	453.5	408	10.5	19	15	20.5	23	26.5	40
GLYPW_019	49	42.5	25	31	15	11.5	29.5	29	139	96.5	19	23	109	123	738	697	8	16.5	17	12	49	37.5	11	15	43	42	34	36	24	18	24	4	18	25	16	4	64	59	13	12	39	44	21	22	19.5	18	17	13.5	106
GLYPW_020	626	596	290	277.5	332	357.5	22	19	18109.5	18397.5	24	22	75	75	257.5	236.5	15	22	7	15	26	21	17.5	14	57	47	37187	37210	95	114	9	15	180749	165646	16	12.5	113	122	22	14	53.5	64.5	16	18	20	30.5	6	12	49
GLYPW_021	188.5	170	25	11	19	13	21.5	18	339	525	14	15	31	63	231.5	190	13	15	9	6	6	20	7	6	26	24	9	34	11	11	2.5	23.5	12	11.5	20	15.5	32	31	12.5	15	41	37.5	0	10	8	23.5	13	8	65
GLYPW_022	111	114	12	16	31	24.5	33.5	31	2960	2889.5	14	22	112	118.5	123	123	38	43	20	13	27.5	25.5	12	16	53.5	63	39	35.5	18	26	15	25	19	26	26.5	28	203	189	60	47.5	40	37	21	19.5	24	25	21	23	31
GLYPW_023	106	82	56	55	9808	9385.5	39	31	114	96	89153	88473.5	88	78.5	437	350	252	419.5	138	133	33	42	1056	1010	53	42	43	40	61.5	36	111813	121098	27	23	20	37	57.5	55	35	9	49	44	20	22	26	24	18.5	17.5	84
GLYPW_024	49	43.5	21.5	10	13	4	17	23	83	59	13	7.5	81.5	78.5	107.5	127	19	24	18	19	20	13	19.5	12.5	38	31.5	33	31	24.5	16	22	14.5	17.5	21	22	14	65.5	69.5	16	26	29.5	23	10	13	9	20	10.5	10	27
GLYPW_025	60.5	47	15	12	10	8	21	20	92	105.5	7	20	88	103	117	97	19	12	23.5	4	9	8.5	5	15.5	42.5	46.5	33.5	26	27.5	26	19.5	17	20.5	15.5	14	16	126	101	22	32	9	15.5	10	4	19	32	9	4	20
GLYPW_026	44	46	13	17	14.5	9	19	23	67	83	8	24	85	76.5	107	132	16	21.5	8	11	25.5	11	12	13	40	28	15	20	8	13.5	13	18.5	14	10	7.5	1	88	73	29.5	17.5	15	23	15	11	10	8	9	1	51
GLYPW_027	67	51	8.5	10	7.5	8	20.5	20	193	158.5	27.5	25	67	75.5	117	103	21	24	7.5	6.5	19.5	6	8	12	41	32.5	31	28	10	14	24.5	21	18	14	8.5	13	76	87	24.5	24	29.5	30	11	12	15.5	6	11	13	32
GLYPW_028	69	76	16	12	7	10	24.5	27.5	110	122.5	16	15	100	102	124	145.5	17.5	24	14	5.5	16.5	23	15	11	66	50.5	38	48	20	23.5	19	6	19	16	12.5	8	99	96	22	17	29	31.5	9.5	10	15	19.5	12	15.5	21
GLYPW_029	124.5	125	18	13	17	11.5	45	44	119	114	11	25.5	238	159	104	116.5	462.5	525	14	16	13	11	13	8	122	131	33	29	12	32	162	188	20	24	6	18	758.5	769.5	1098	1218	28	22	15	9	22	18	1.5	17	15
GLYPW_030	119	112.5	15.5	23	18	12.5	27	33	114	107	26.5	29	139.5	136	417	559	105	144.5	19.5	14.5	25	20	9	17	70	62	43	48	24	30	35	44	22	23.5	18	23	182	217.5	214	196	23.5	34	16	10	28.5	10	6	13	130.5
GLYPW_031	61.5	49	14	7	7	9	20	30	75	78	10	15	97	82.5	122	134.5	30	22	7	14.5	18	20	10	15.5	53	34	15	36	30	32	17	19	30	13	21	17.5	90	72	33	20	157	175	14	15	26	23	11	14	22.5
GLYPW_032	54	58	21	15	16.5	8	30	26.5	90	87	25	15	78	85	135	125	26	24.5	19	18.5	23	30	14	12	44	45	30	52	30	16	18	18	23	20.5	27	14	67	86.5	29	36	38	39	21	18	18	17	17	23	53.5
GLYPW_033	304.5	301	23	14	7	10	20	20	173	172	3.5	5	94.5	106	141	145	7.5	22	7	6	14	12	12	11.5	85	90	51	59.5	26.5	22.5	6.5	27	25	14	11	17	225	311	15	17	33	34	13.5	16	19	18.5	8	10	36
GLYPW_034	53	63	20	18	17	15	17	25	85	91	19.5	32	87	76.5	131.5	120.5	24	23	15	21	32.5	32	12.5	17	43	36	31	30.5	25	25	20.5	18	18	26	16	11	86	92	29.5	24	27	19	24	20	16	11	17	12.5	29.5
GLYPW_035	235	202	13.5	11	10	10.5	39	43.5	712.5	631	14	14	183	166	90.5	82	50.5	71.5	20.5	13	15	12.5	9.5	0.5	189	160	34	23.5	22	10	35	32.5	16	25	18	18.5	636	605.5	174	145.5	21	17.5	13	16.5	16	21	8.5	16	17
GLYPW_036	73	86	10.5	7.5	8	12	18	23	94	92.5	16	16	58	63.5	78	51	42	47	12	6	6	4.5	7	7	44	39.5	62	71.5	17	30.5	16	26.5	56	59	11	18	323	303.5	78	61	11.5	19.5	8.5	12	16	9	15	8	26
GLYPW_037	81.5	98	17	9	14	14	29.5	25.5	98	118.5	6.5	2	77	83	103.5	80.5	27	26.5	14	12	16.5	14.5	11.5	13	43	37	37	29.5	13.5	14	23	18	34	21	21.5	15	181	166	52.5	48	30	31	13	9	14	10	11	11	23.5
GLYPW_046	54	56.5	30	29	12	12	25	18	83	88	406	592.5	66.5	66.5	335.5	409	19	21	14	15	26	11	16	9.5	36	51.5	36	37	31.5	30	140	143	22	22.5	13	13.5	48.5	41	22	18	35.5	32	17	15.5	19	6	9.5	13	88
GLYPW_047	100	103	42	21.5	13.5	11.5	22	27	154.5	146	21	16.5	95.5	63.5	393	311	17	14.5	23	10	25	26	10.5	15	43	51	32.5	42	39	32	12	21	24	15	12	23	73	102	40.5	36	67	41	16	25	14	22.5	14	17	216.5
GLYPW_048	88	81	13	16	13.5	23	22	22	80	75	29	24	95	103	135	134	28	29	21	11	21	21	17	18	55	38	56.5	47	23	23	31	24.5	20	32	22.5	17	106	113	38	31	45	39	21	18	29	23	18.5	18	32.5
GLYPW_049	108	131	16	11.5	18	12.5	26	18	222	177	11.5	8	79.5	95	99	116	48	54	6	18	14	10	16	14	56	64	31	37	10.5	29	15	17.5	19	21	14	22.5	332	326	72	80	20	21	13	9	18	18	9	8.5	34
GLYPW_050	41.5	46	62.5	46	14	15.5	25	25.5	78	79	21	23	68.5	83	344	358	20	21	22	22	29	22.5	13	22	33	33	33	41.5	33.5	32	22	15.5	15	17	17	16	43	37.5	19.5	8.5	36	34.5	20	23	16.5	13	16	16	378
GLYPW_051	153	122	289	370	25597	24584	80.5	97	199	209	123	274	716.5	600	2799.5	2954	36.5	55	127	162.5	200	189	58	76	94.5	78	3810.5	3666	102	135	15	37	1454.5	1360.5	48	44	114	119	48	57	129.5	117	126	110	56	55	12384	11458.5	2697
GLYPW_055	100	106	45	28.5	37	34.5	45	45	123.5	113	41	39	119.5	140	178.5	220	30	67.5	37	33	48.5	40	42	45	64.5	61.5	60	68	50.5	49.5	40.5	49	27	34	41.5	42.5	89	87	38	46	61	59	38	32	53	46	49	36	59
NGC2	36	53	21	17.5	10	4	194	192	107	171	19	10	91	120	244	172	19	15	9.5	13	15	14	6.5	8	66	43	132.5	162	9	15.5	13.5	10	17	33	24	37	51	69	66.5	58	67.5	31	15	16	1.5	4	14	4.5	46
NGC23	70	79	10	9	11	16	169	196.5	159	204.5	16.5	16	79	115.5	223.5	174	17.5	15.5	13	10	19	20	0	4	72	44	127	135	23.5	29	11	23	21	23.5	37.5	19	134	113	66.5	96	47.5	55	13	13	1	11	16	29	40
NGC58	50	64.5	27	19.5	21	25	186	182	149	197	31	24	108	110	208	165	37.5	35	25	25	27	30.5	25	21	60	53	131	150	43	27	34	37	27.5	43	39	41.5	112.5	119	93	114	75	64	25.5	31	24	31.5	31	42	61
GLYPW_057	76	134	54	56	36	36	787	818.5	680	836	85.5	102	443	408	363	283	37	42	42	24.5	49	48	21	23	158	135.5	568	692	83	74	34	40	87	93	222	226.5	258	291	142	147	201	211	57	54	26.5	21	30	30	72
GLYPW_058	22.5	41	32	33	28	34	146	131	102	109	16	24.5	74	91.5	389.5	421.5	23	20	18	15	25	21	10	4.5	42	36	619	891	29	16	10	12.5	72	100.5	18	23	66	47	26.5	35	15066.5	17775	18	13.5	23.5	30	5.5	3.5	118.5
GLYPW_059	19	20	15	25	18	23	151	139.5	104.5	111	21	21	68	88.5	358.5	314	26.5	21	19	17	24	23.5	15	10.5	35.5	27	197.5	183.5	25	26	17	13	21	30	34	26	54	49	38	36.5	116	134	23	10	21.5	3	26	16.5	113.5
GLYPW_060	46.5	41	22.5	19	15	10	158	161	147	161	27	27.5	108	110	320	276	22	24	19	16.5	25	42	12	15.5	56.5	46	175	230.5	31	33	15.5	30	20.5	29	44	34	52	62.5	63	69	124	124	28	23	31	26	29.5	32	98
GLYPW_061	59	73.5	15	28	17	18.5	179.5	187	220	267	20	22	94	110	436.5	352	25.5	23.5	15	11.5	78.5	74	14	11.5	65.5	50	175	194.5	30.5	37	28	20	19.5	32	30	40	51.5	51	67	37	27993.5	28742.5	45	48	15.5	14	22	12	74
GLYPW_062	25	29	22	22.5	12	14	126	136	123	134	11	18	67.5	82	312.5	260	23	20.5	9	17	26	21	12	31	41.5	39	145	132	18.5	29.5	18.5	21	24	32	34.5	31.5	59.5	66	43	40	61	71.5	15	17	10299	8792	15	25	87
GLYPW_063	20	26	28	19	20.5	6	128	163	95.5	135	17	14	82	84	495.5	313.5	19.5	19.5	7.5	13	27	26	15	9	31.5	31.5	150	136.5	35	31	16	11	23.5	24	27	18.5	44.5	37	28.5	40	4604	4181.5	15.5	22.5	5	10	4	14	136
GLYPW_064	30	50.5	26	11	24	18.5	190	190.5	153	143	19	19	105	104	262	237	22	18	11.5	19	19.5	27.5	13	10	59	46	191	178	32.5	29	14.5	12	25	38.5	26	37	49	57.5	52	57.5	67	73.5	31.5	19	19	14	22	4	84
GLYPW_065	16	27	43	31	26	23	81	115	71.5	96	17	22	63	33	224	182	48	40	37	25	7.5	24	11	7	49	40	1563	1918	92	105	6	24	344.5	423	19.5	12.5	283	334	232	210	57	60	20.5	17.5	22	17	25	26	298
GLYPW_066	26	57	36	32	9	17	121.5	133.5	76	117	21	17	64	78	560.5	427	27	28	17	14	25.5	40.5	13	9	37	29	172	161	35	36	9.5	21	24	26	30	36.5	33.5	40	1924	2604	59	50.5	30	23	11	2	19	27	113
GLYPW_067	77	117	19.5	14	12	13	331	294	405	450.5	19	8	133	149	143	137.5	50.5	54.5	14.5	10	19	15.5	6	7	123	105	138	120	25	30	29	34.5	22	26	21	23.5	286	345	494	458.5	44	47	10	5	19	14.5	11	6	21
GLYPW_068	38	35	23	25.5	9	15	198	195.5	226	222	10	20	104	95	290	297.5	19	21	19	19	23	28	6	21	45.5	62	146	178	20.5	23.5	18	21	29.5	26	38	32	108.5	85.5	85.5	83	75.5	73.5	15	18	20	10	12.5	14.5	80
GLYPW_069	63	71.5	21	14	11	14	236.5	256	514	538	17	22	121	106	165	154	29.5	36	15.5	13.5	16	16	13	7.5	92	78	147	137	28	25.5	20	28	19	25	21	22.5	211	238	196	223	23.5	20.5	8	15	13	10	12	20	46
GLYPW_070	100	178	20	16	11.5	11.5	591	394.5	620	792.5	13	9.5	192.5	171	167	137	36	41	4	6	15.5	12	16	10	212	228.5	230	239	26.5	28	26.5	33	29	36.5	27.5	16.5	399	397.5	358	416	14.5	19	5	12	11.5	12	4	0	38
GLYPW_071	61	106.5	18.5	26	16	18.5	228	241	385	595	14	21	76	107	144	129	38	47	28	15	16.5	19	15	10	83	89	116	119	26	40	29	32	35	37.5	30	25.5	380	410	400	483	47	31	12	17	9	21	22	8	31
GLYPW_072	60	72	28	11.5	3	7	235	217	143	178	15	19	117.5	124.5	233	210	36	31	19.5	14	35	29	14.5	2	66	65.5	93.5	103.5	13	19	13	44	21	18	31	38	96	66	124	167	56	51.5	12	10	12.5	24	17	12.5	50
GLYPW_073	32.5	63	23	22	9	19.5	193	199.5	539	629	19	27.5	80.5	113.5	288	223	18	13	16	17	19.5	23.5	8	16.5	64	51.5	111.5	116.5	10	23	18	20	23.5	31	30	35	65	61	65	69.5	54	49	20	9	9	10	5	5.5	127
GLYPW_074	23.5	35	12	17	74	86	138	114	106	105	79	79	58	72	221	160	19	19	11	22	12	12	16	7	32	27	3954.5	4808	19	29	6	16	413	469	21.5	18	48	54	34.5	41.5	25	38	14	11	8	5	23	14	66
GLYPW_075	34	41	20	21.5	16	10.5	197	224	157	138	16	10	112	119.5	217	187.5	27	24.5	11	8	16	22	14.5	8	50	56	133	125.5	29	29	23	10	21	26.5	19.5	26	89	85	99.5	106.5	44	45	15	15	6.5	11.5	16	13.5	73
GLYPW_076	10	13	15	19.5	9	6.5	116	108.5	64.5	72	12	19.5	55.5	50	294	224.5	11.5	20.5	10	12	15	22	3	11	36.5	18.5	109	119.5	13.5	18	16	12	15.5	13	19	12	38	34	31	27.5	33	28	7	9	3	8	15	26	82
GLYPW_077	12	19	18.5	18	9	10	118.5	129	80	102.5	17	18	82.5	69	421.5	330	15	25	11.5	9.5	42	49	7.5	12.5	22	21	132	167.5	22	17.5	11	18	20	14	13.5	18	33.5	39	25.5	26	50.5	38	37	40	16	10	18	19.5	106.5
GLYPW_078	9	17	20	22	18	14	129.5	139	74	102	12	16	84	73	389	275	22	21	9	4.5	19	18	3	7	19	22	132	188.5	33.5	18	12	15	24	16.5	27	24	33	30	28	48	54	35.5	18.5	12.5	10	1	23	23	106.5
GLYPW_079	18	21	44	42.5	19	13	197	182	115	114	31	27.5	120	133	1313	991	37	38	20	19	34	42.5	12.5	10	54	34.5	255	239.5	35	41.5	12.5	29.5	30.5	41.5	15.5	32	45	47	43	31	60.5	63	20	15	8.5	8	29	25	513
GLYPW_080	12	20	20.5	23	5	10	157	155	79	84	17	15	85	74.5	362	310.5	20.5	21	10	17	22.5	16	13	14	36	32	151	145	18	28	7	19	20	19.5	26	15	25	42	22.5	35	49	36	12	16.5	12.5	6	22.5	16.5	86.5
GLYPW_081	12	18.5	22	22	8	18.5	147	146	78.5	90.5	17	18	79.5	84	300	273	21	31	19	11	26	29	14	13	32.5	33	135	157	30	24	20	13	19	29	26	28	51	60	35.5	41	62.5	55.5	17	17	14.5	17	22.5	17	86.5
GLYPW_082	15	16.5	25.5	25	14	14.5	175	147.5	47.5	79	14	15	80	82	368	275	26	25	20.5	17	15	24	14.5	14	31	32	167.5	216	25	26.5	18.5	24	32.5	33	20	27	30	34.5	36.5	43.5	46	46	15	15.5	6.5	10	12	11	170
GLYPW_083	18	17.5	16	30	18	20	153	142.5	109	98	18	24	89	93	249	208	24	24	21	23	26.5	19.5	12	21	47.5	39	143.5	171	28	27	18	22.5	22	31	28.5	29.5	44	62	48	47	70	55	18	22	13.5	21	22	31	99
GLYPW_084	11	7	27	20	12	11	132	135	73	96	7	21.5	66	82	321	230	20	21.5	20	7	18	18	7.5	14	30.5	30.5	160	156	17	22	18	0	27	28	20	20.5	41	37	30	34	48	45	20	17	3.5	15	10	15.5	70
GLYPW_085	16.5	25	20	16.5	18	14	142	164	75	70.5	12.5	24	99.5	83.5	335	231	17.5	21	9.5	10	19	32	23	9.5	25	30.5	217	156.5	21	25	9	13	26	28	22.5	26.5	33	28	25	33.5	35	21	16	18	10.5	5	13	20	89
GLYPW_086	17	19.5	24.5	28	15	14	183.5	165	91	98	20	16	118	105.5	342.5	262	26	18.5	23	11	35	38	11	21	26	26.5	224	198	22	30.5	17	20	24	25	29	25.5	36	33	39	30	35	30	32	21	10	18	21	21	114.5
GLYPW_087	17	18	22	26.5	11	10.5	82	115	58	55	12	19	56.5	61	442	318	20	21	17.5	10	22	25	12	10	31	25	90	111	21	29	5	22	23.5	24.5	23	17.5	35	25	36	32	40	47	12.5	15	10	11	35.5	30.5	108.5
GLYPW_088	27	36	24.5	16.5	51.5	62.5	281	192.5	120	132.5	27	26	120.5	116.5	238.5	206	19	27	13	13	21	29	9	2	66	58.5	157	160.5	34	36	33	35	29	38	43	30	48.5	60	42.5	49	47	43	23.5	26	24	6	19	23	117
GLYPW_089	17	19	28.5	25	18.5	22	105	109	64	69	12	27.5	52	58	409	355	18	24	17	24.5	23	20	15	19	27	30	151.5	172.5	26	28.5	27	29	31	29.5	37	22.5	29.5	31	35.5	31.5	53	53.5	15.5	17.5	13.5	18	18	20	165
GLYPW_090	62	22.5	30.5	19	25805	27786	151	149	146.5	197	28	26.5	276	313	314	203	26	45.5	36.5	23	37	12658.5	13.5	15	45.5	32	224571	217140	43	33	15	13	279049	277125	26	22	34.5	25	38.5	72	50	43	17	29	87	44	25966	22556	75
GLYPW_091	25	27	10	14	173.5	180	164.5	181	101.5	135	11	12	96	92	209	156	20	17	18	15	9	17	7.5	0	48	34.5	151	141	20	31	14.5	13	16	32	16.5	18.5	66.5	74.5	84	71	50	39.5	16	20	2	10.5	20	28	47
GLYPW_092	70	72	21	16	15	7.5	301	282	223.5	251	14	15	135.5	138.5	177	203	29	19	17.5	5.5	22	23	8	1	104	76	150	152.5	18	33	13	24.5	18	25.5	28	25.5	135	147	122.5	152	43	53	13	19.5	8	8	8.5	15.5	42
GLYPW_093	34.5	41	27.5	31.5	13	21	235.5	235	171.5	173.5	8	17	118.5	112	696	466	26	33	19	8	16	19	8	6	65.5	65.5	238	292	32	47	9	18	42	46	28.5	28.5	90	121	108.5	123	58.5	53.5	16	16	9	6	15	16	207
GLYPW_094	29	33.5	26.5	17	25.5	25	176.5	190	143	145	19.5	16	135	84.5	214	196	19	36	30	18	18	25	24	21	60	54	166	146	22.5	31	36	24	29	27	34	41	78	95	63.5	77	37	48	29.5	21	15	15.5	7	14	76
GLYPW_095	18	30	26	28	12	21	115.5	132	86	149	15	21	69.5	67	394	313	13.5	27	20.5	20	14	22	11	6	32	27	158	148	32.5	41.5	22	11	24	27	35	26	43	49	38	41	72.5	53	29.5	15.5	8.5	12	14	10.5	96
GLYPW_096	16.5	30.5	10	19	15	8.5	169.5	176.5	85	122	19	17	80	95.5	187	167	22	23	18	8.5	15	21	5.5	9	53.5	31	124	143	27.5	25.5	6	16.5	26	23	24	29	59	43	48.5	75	35.5	44	12	15	13	11.5	9	14	80
GLYPW_097	34	61	13.5	15	15	10	220	230.5	139	186	18	10	127.5	134.5	160.5	146	27	26.5	8	11.5	12.5	12	10	14.5	84.5	51	142	136	24	24	11	24	15.5	17	26	16	98	100	106	131	70.5	68	19	22	11	10	12	12	41
GLYPW_098	79	130	15.5	13	19	5	380	360	242	296.5	11	15.5	151	154	176	128.5	57	55	8.5	3.5	12	11	18	13	125	106	210	180.5	23	17.5	29	41	26	39	17.5	24	300	267.5	671	705.5	22	25.5	13.5	7.5	13.5	25.5	14	22	29
GLYPW_099	221	359	75.5	69	41	61.5	731	775	1375	1507	57	51	328	318	331.5	305	55	72.5	49	44	124	119	108.5	110	391	338.5	684.5	692	99.5	113	45.5	80	503	675	205	205	180	156	450	545	119	120	67	71.5	95	84	55	72	100
GLYPW_100	137.5	245	80	81	50.5	50.5	542.5	583	1404	1622	71	97	258.5	273	979	964	100	115	59.5	43.5	160	181	143.5	168.5	377.5	376.5	655	679.5	84	112.5	59.5	70	431	552	305	274	178	201.5	837	966	166	137	89	64	138	83	78	74	232
GLYPW_101	50	55	41	40	31	33	234	224.5	132.5	153.5	36	45	123.5	104.5	244.5	208	38.5	34	32	27	53	53	32	23	70.5	68	150	183	47.5	49.5	38	40	50	59	38.5	39	94	79.5	54	70	61	55	36	31	39	35.5	39	38	94
GLYPW_102	30.5	52	43	49.5	32.5	25	273	285	198	200.5	35	36.5	152	133	968	861	63	63	27	31.5	94	89.5	76.5	110.5	84	84.5	239	254	58	55	38.5	62.5	79	70	144	147.5	98	102	323	350	118	117	56	37.5	32.5	28	20	22.5	273
GLYPW_103	25	36	14	13	12	10	136.5	147	75.5	108	12	14.5	75	89	154.5	134.5	18	18	8	9	16.5	19	8	13	49	27	108	112	22.5	21	14	16.5	17	31	12	16	82	83	68	75.5	20	24	15	11	6	10.5	0	20.5	47
GLYPW_104	142	157	52	49	21	18	236	265	3039	3556	28	34	124	122.5	464	383	37	42	18.5	16	24.5	49	11	15	68.5	61.5	214.5	172	26.5	34	15	43	39	46.5	36	30	77	84	90	110	47	37	18.5	11	21.5	5	19	9	462
GLYPW_106	40	76	17.5	15.5	13	9	202	181.5	109	154.5	13	17.5	96.5	89	290.5	185	24.5	21	7	8	21.5	24	10	13	58	48	169	151	26	22	19	1.5	15	28.5	33.5	45	89.5	77	51	77.5	68	56	41	21	15	16	10	18.5	49
GLYPW_107	25	44	23	35.5	275	339	175	174	42	55.5	13	18	97	105	454	388	26	32.5	13	9	24.5	28	11	12	30.5	19	202	154.5	16	18	14	17	31	30	27.5	19	16	20	8	33	13	17	8	6	14	6	312	265	124
GLYPW_111	93.5	159	14	19.5	6	21	421	428.5	204	430.5	19.5	16	217	199.5	231	164	41	33	16	19	28	21	2	16	130	110.5	159	166	34	28	32.5	27	32	39.5	37	39	134.5	108	342.5	471	39	62.5	21	18	14	19	35	20	30.5
NGC2	45.5	36	14	1	14	4	13	25.5	173	263	18.5	0	39	42	96	96.5	19	14	8	9	14	12.5	9	5	30	32	30	27	5.5	13.5	10	6	17.5	0	12	14	89	79	15	14	18.5	29.5	19	19.5	13	20	17.5	2	18
NGC23	41.5	51.5	19	9	4.5	9	8	5	124	217	5.5	1.5	45	38	57	67	36	16.5	15	12	17	9	3.5	1	39	40	29	27	11	16	5	12.5	20	23.5	6	9	73	70	22	19.5	24.5	37.5	8	9	21.5	5.5	9	9	23.5
NGC58	51	56	23.5	29.5	20.5	23	26	30.5	207	217	29.5	18.5	71	66	82	86.5	28.5	33.5	22	22	20	27.5	24	25	37.5	42	49	41.5	24.5	29	27.5	24.5	31.5	27	29	28.5	92	89.5	40	32	38	31	24	31	28.5	29	31	32	33.5
GLYPW_105	59	42.5	21	24.5	14	11	21.5	12.5	116.5	107	16.5	13	38	47.5	68	87	18	20	13	7	22	14.5	15	15.5	32	36.5	41	28	17.5	20	11	12	13	23	6	22.5	84	96.5	19	16	44	39	12.5	7	13	17	10	10	39
GLYPW_108	202	162.5	10	14	6	6.5	11.5	13	9657	10450	13	13.5	40.5	50	56	58	26	30	4	2	15	22	1	4.5	40	66	16.5	21	0	9	6.5	6	8	7.5	5.5	18	137	138	38	28	14	16.5	7	11	9	11	0	9	27
GLYPW_109	51.5	42	5	16	0	10	18	21	97.5	96.5	14.5	3	51	49.5	58	62.5	29	37.5	14	6	3	9	11.5	8.5	29	26	16.5	24.5	18	16.5	15.5	15	21.5	15	11	0	165	165.5	64.5	66.5	20	15	14.5	4	13	8	4.5	15	12
GLYPW_110	50	47	10	13	0	12	13	15.5	55	96.5	14.5	11	40	41.5	58.5	63.5	34	33	13	5.5	6	12	6	8	31	21	20	16.5	17.5	11	5.5	11	10	8	10.5	5	135	138	38	35	22.5	20	17.5	11	9	7	10	0	27.5
GLYPW_113	56	39	20	19	17	23	27	12	41	40	13	11.5	65	50	81	63.5	29	18	21	18	16	22	20	13	26	32	31	35.5	25	21	22	27.5	28.5	28.5	23	17	47.5	59	52.5	53	30	30.5	26	10	24	17.5	20	14.5	21
GLYPW_114	104	87	10.5	21	8	13	12	17.5	118	155.5	9.5	16	61	53.5	58.5	78	77	82	13	12.5	20	27.5	12.5	7	31.5	44.5	15	21	9	12	26.5	26	19.5	6	5	14	148	142	116.5	141	17.5	24.5	17.5	17	12	8	11	10	10
GLYPW_115	45	39.5	23	11.5	17	14	17	23	83	100.5	8	12.5	61	69	117	99	20	17	16	18	26.5	23	6.5	7.5	28	32	30.5	32	15	18	19	10	28	12	3	13.5	34	37	25	24.5	26	31	28	20	12	19.5	10	8.5	28
GLYPW_116	51.5	55	21.5	6	10	15	24	23	49.5	80	17	24	57	55	63	79	31.5	27.5	12	18	35	20	14	6	30	24	47	34	22	14	18	10	23.5	10	11	10	61.5	65	30	29	12	27	35.5	25.5	13	10	23	14.5	29
GLYPW_117	57	57	26	22	12.5	10.5	12.5	12.5	94	119	19.5	24.5	59	52	260	274	17	18.5	8	7	9	18.5	18	10	33.5	28	29	30	19	22	21	17	27.5	6	5	11	52	61	13	9.5	38.5	23	10	9	9	15	6.5	9	63
GLYPW_118	23	23.5	11	6.5	11	8.5	8.5	7	54	48	4	5.5	33	31.5	47	52	7	3	9	8.5	9	14	14	8	23	30	13	22	13	7.5	10	11	5	3.5	7	11	31.5	24.5	12	17	26	14	10	8.5	4	6	8	16	11
GLYPW_119	188	188	11	8	20.5	11	9	12	117	130.5	16	9	48	47	219	191.5	120	118	9	6.5	16.5	16	10	8.5	37	36	4986	5548	16	7.5	56	52	945.5	526	7	6	351	364	274	274	20	10	16	14	31	34	16	39.5	16.5
GLYPW_120	79	63	6	5	152.5	123	13.5	17	276	303.5	1	16	54	48	41	39	42	45.5	11	5	3	4.5	11	2	46	49	30	23.5	17	11	7	11	20	19	10.5	6	268.5	298	49	56.5	10	9	5	8	2	5	7	6	0
GLYPW_121	43	39.5	23	12	21	11	13	18	299	384	16	12	53	42	68	60	18	25	3.5	7	15	12	7	8	27	18	20	24	8	13	8	4	23	15.5	9.5	12.5	62	51.5	25	20	21	21.5	8	21	21	26	4.5	7.5	22.5
NGC2	115	89	18	16	15	12	169	140.5	134	116.5	14	18.5	108	118	203.5	213	18	15	25.5	25.5	26	29	16.5	16	46	49	35	29.5	22	16	19	24	29	28	20	29	241	208	75	67.5	41	34.5	19.5	26	14	1	7	4.5	24
NGC23	115	86	9	18	13	16	153	148	166	252	14	11	142	117.5	169.5	211	18	22	23	49	9	19	9	11	35	29.5	38	33	20	17	24	39	26	31	36	27	238	296	91	93	49	33	25	18	9	14	6	26	16
NGC58	100	103	35	33	34	24.5	171	159.5	194	198	33	25	131.5	115	161	139	23	33.5	44	59	35	31	21	25.5	51	61	52	41.5	35	39.5	41	48.5	44.5	45	46	45.5	297	278	118.5	101	45	50.5	29	31	25.5	31	24	37	35.5
GLYRDC_022	442	429	35	45	13	14.5	197	211	5169	5324	20.5	14	150	154	147	137	13	11	17	19	29.5	15	18	20	47	60	406	388	30	28	30	31	99.5	110	25	32.5	296	322	90	80	40	53.5	19	38	12	10	9	19	10
GLYRDC_023	382	398	52.5	65	12.5	24	190	169	23616	24952.5	8	25	136	128	124	155	15	21.5	25	26.5	31	37.5	14	14.5	53	44	217	264.5	29	67	29	29	127	131.5	28	41	441	405	112	109	48	46	31.5	34	16	24.5	21	24	17.5
GLYRDC_047	146.5	120	24.5	20	16	23	175	171.5	338	270	20	22	131	126	146	131.5	16	16	12.5	21	21	23	16	12	54	44	53.5	40	22	31	36.5	31.5	24	35.5	15.5	31	401	420	126	132	33	35	19	33	25	15	11	17	26
GLYRDC_051	144	145	16	24	9.5	12.5	216	227	293	301.5	18	14	166	159	145	158	15	20.5	16	25	12	12	1	8	78	75	56	39	39.5	40.5	23	45	49	44	23	39	566	550	151	164	61	57.5	11	15	15.5	18.5	13.5	4	18
GLYRDC_052	124	124	25	25	30	23.5	210	200	298.5	262	29	26	141.5	133	140	145	19	22	32	24	20	26	22	26.5	62	60	46	59.5	31	38	45.5	48	48	38.5	56	29	432	466	155.5	140	133	122	31	26	12	17	25	21	30.5
GLYRDC_053	151	120.5	16	14	8	10.5	164	175	252	261	15	8	118	97	120	141	14	21.5	13	23	6.5	16.5	2	11.5	50	50	111	132	20	25	40.5	42	55	50	24.5	22	528	592	131	123	25	33.5	22	21	7.5	13	16	16	4
GLYRDC_054	114.5	113.5	19	18.5	18	5	223	192	330	220	37	5	142	105.5	127.5	139	21	17	13	33	18	29	13	8.5	56	52	37	28	18.5	22.5	41	52.5	23.5	27	41.5	34	425.5	480	174	146	69	51.5	28	33.5	16	17	20	28	14
GLYRDC_055	152	140	13	13	18	19	199	176.5	588	686	22	19	130.5	114.5	99	133.5	15	19	10	27	13	24	15	12	49	60	106	132.5	26	29	28	22	26.5	34.5	19	28.5	418	474	102	106	39.5	50	29	29	20	12.5	22	15.5	17
GLYRDC_056	137	115	9	18.5	7.5	18	181.5	182.5	287.5	265.5	19	18	132	110	120	126.5	20.5	20.5	19	28	15	16	12	14	42	67	29	39.5	22	25	36	33	30	32	34.5	36	418	436	131.5	122	57	37	21	23	15	22	15	14	15
GLYRDC_061	172	131.5	15	19	20	13	166.5	215	698.5	778.5	15	20	104	117	116	132	19	20	21.5	11.5	15	10	13	5.5	61	61	43	50.5	31	25	32.5	46	25	31	33.5	35	455	446	146	157	42.5	37	14	17	15.5	18	12.5	17.5	25
GLYRDC_062	93	110.5	23	17.5	17	11	187	191	320.5	333.5	37	25	142	129	320	265	13.5	20	24	11	12	20	13	8	45	46	53	57	24	16	45	51	22	38	42	47	308.5	320.5	122.5	104	62	78	23.5	25	8	14	13.5	22	44.5
GLYRDC_063	246	219	26.5	27.5	17.5	11.5	409.5	395	352	358	15	27.5	232	253	249.5	212	21	23	17	26	25	32	14	11	65	95	45	44	34	24	38	47	24	32	37	43	478	460	131.5	117	85	81.5	35	32	8.5	16	13	20	33
GLYRDC_064	134.5	140	20	22	21	19	214	217	348.5	340	21	23.5	157.5	134	122.5	125	29	26	20.5	21	17	19	15	14	55	62	44.5	38	26	27	38	49	32	31	35	39	384	423	159	152.5	50	58	15	25.5	9	10	9	29	27.5
GLYRDC_066	110	107.5	9	19	9	19	183.5	224	245	284	17.5	20.5	148	123.5	110	143.5	19	22	27	9.5	10.5	8	11	7	43	48.5	41	50.5	18	22	32	38	33.5	28	27.5	24	408	397.5	137.5	137.5	55	60	11	16	16	11.5	9	16	20
GLYRDC_067	126	121	22	15	16	16.5	233.5	195.5	379	333	12	21	154	124	113	124	24	14	22	20	11	14	14.5	18	64	56	40	52	16	23	41	58	32	23	39	34.5	405	476.5	176	172	38	40	8.5	12	17	10	6.5	11.5	18
GLYRDC_068	140	121.5	14	14	15.5	19.5	233	230	607.5	386	27	18	137	139.5	119	119.5	13	22	24	10	18.5	15	22	15	59.5	60	38	46	23	26.5	43.5	42	42	33	33	34	487	504.5	165	177	41	40.5	15.5	20	11	13	18	23	16
GLYRDC_070	127	146	18.5	17	13.5	30	210	192.5	327	303	18.5	27	144.5	126.5	132	136.5	19	21	16	27.5	20	19	15	13.5	50	65	42	48.5	29.5	29	34	50	27	30	39	36	376	386	132	125	67	48	11.5	29	13	14	7	19.5	22
GLYRDC_072	130	131.5	16	19	17.5	17	180	166	485.5	329.5	403.5	463	114	104	117	146.5	16.5	11	20	24.5	21	17	12	6	51	52	38	45.5	27	26	58	72	30.5	32	29	37	343	323	122.5	103	52	50	13.5	27	19.5	15	12.5	24	17
GLYRDC_073	287	242	24	20	23	13.5	151	144.5	357	288.5	26	29	108	94	98	120.5	19	26	27	13	22	21	19	7	34	52	51	37	26	31	36	40	44	28	36	38	282	299.5	267	266	44.5	32	21	29	22	12	20	25	26
GLYRDC_075	130.5	126	15.5	15	14.5	17	166	152	352	251	15.5	19	125	95	131.5	126.5	17	17	29	14	13.5	14	22	11	53.5	41.5	38	37.5	13.5	29.5	34.5	40	24	25.5	33.5	41.5	328	348	127	134	42	44	23	31	23	12	14	11	15.5
GLYRDC_077	206.5	174	11	15	12	11.5	138	146	509.5	479.5	19.5	18	89	92	98	96	18.5	20	12	14	20	10	5.5	6	33	38.5	59	51	22	16	28.5	35	102	107	19	22	323.5	295.5	97	93	24	27	14.5	23	771	1116	11.5	14	12
GLYRDC_078	154	108	18	16	19	12.5	167.5	177	191	238	8	16.5	138	111	166	188	18	13.5	23	17.5	15	24	12.5	12.5	52.5	53.5	45.5	46.5	17.5	29	35	43	30	31	27.5	35	274	274.5	86	86.5	49	44	37	34	17	21	19	12	26
GLYRDC_079	62.5	59	29	37	20	9	365.5	327	145	134.5	17	21	279.5	248	180.5	142	16	13	22	8.5	18	13	9	17	44	33	64.5	58	22	27	16.5	13.5	59.5	77	25	21	77	64.5	24	28	25	30	18	20	12.5	13	17	12	45
GLYRDC_080	117.5	91.5	14	23	26	24	162	180	268.5	215	22	23.5	113.5	112	106	131	30	24	23.5	22	21.5	28	5.5	16	64	47	57	53.5	28.5	37.5	47	39.5	38	26.5	42	31.5	407	398	125.5	131	49	48	14	34	21	20	19.5	24	39
GLYRDC_081	123	93	16.5	18	16	19.5	166	175	226.5	211	16.5	15	112	101.5	157	200	16	13	24.5	30	25	13.5	7	10.5	34	39	40	54	31.5	27	31	41	37	32.5	32.5	46	291	287	117	107	71	69	33.5	35	14	17	13	10.5	23
GLYRDC_082	106.5	95	14	13.5	15	17.5	185	195	306	235	15	22	153	115	120.5	120	25.5	18.5	18	16.5	8.5	13	15	17	43	45	42	36	29	22.5	38	52	27.5	32	38	33	419	402.5	144	151	36	40	20	21	6	12.5	13	12.5	24
GLYRDC_083	85	76	14	17.5	13	21	159	130.5	210.5	191	21.5	14	101	110.5	95.5	110.5	16.5	21	23.5	20	20	13	16	6	47.5	48.5	81	70	49.5	63	40	46.5	39	41	30.5	52	393.5	390	140.5	131	47	46.5	10	24	14	10	12	12.5	19
GLYRDC_090	83	76	19.5	13	16	20	146	147	141	142	14	21	121	88	102	117	29	18	20	13	11.5	9	2	14	37	31	38.5	32	21	26	47	32	32	24	26	28.5	343	317	127	111	28	27	17	26	21	11	11.5	21	21
GLYRDC_091	309	258	22	21	23	19.5	397	343	429.5	400.5	8	24.5	265	253	124	123	25.5	21	21	26.5	12	16.5	6.5	9	87.5	104	63.5	60	20	41	64	54	18	33	24.5	18	464	486	149	150.5	66	56	13	25	14.5	16	11	17	29
GLYRDC_092	335	317	38	41.5	33.5	36	255	251	273.5	252.5	44	50	219	212.5	192	206.5	32	36	34.5	40	43	38.5	32	34.5	92.5	87	70	83.5	52	53	49	54	53	53	55	60	310.5	302	103.5	93.5	98.5	111.5	43	43	45	37	29	34	39.5
GLYRDC_093	78.5	74	27	27	14.5	25	213	207	269.5	209.5	26	37	161	126.5	451.5	374	30	20	32	29	23	22	21.5	10	61.5	50	40	46	27	25	33.5	37.5	33.5	53	47	58	156.5	148.5	69	87	73	92	17	34	17	19	18.5	28	55
GLYRDC_094	69.5	52	10	10	13	8	160.5	167	186	141.5	16	15	93	85	102	96.5	16	11	17	12	21.5	19	10	5	42	38	32.5	34	12.5	21	32	39	20	26	22	27	323	334	127	121	23	37	18.5	23	13.5	14	12.5	17	13
GLYRDC_095	96	89	16	7	16	23	117	111	603	646	19	21	85	82	109	112	20	17	25.5	15.5	11.5	16.5	11	12	30.5	33	65.5	63	21.5	21	47.5	37	27	19	32	37	257	282.5	96	77	39	44	24	23	13	17	15	16	16
GLYRDC_096	161	147	14.5	11	11.5	15	137	119	355	355.5	17	15.5	101	80.5	91	98.5	18	15	15	12	20	12	17	14	32.5	35.5	53	55	27	22	29	27	25	25.5	27	32	238.5	231	105	88	41	49	23	31	20	12	14.5	13.5	20
GLYRDC_097	70	69	22.5	22	22.5	14.5	184.5	176	287	246	20	15	125	98.5	292	304	19	13.5	23	23	17.5	18	12	12	32.5	47	39	38	29	31	33	26.5	35	29.5	41.5	39.5	208	209	57.5	88.5	69	54	15	20	19.5	16	16	19	33.5
GLYRDC_098	68	61.5	15.5	15.5	11.5	10	111	104	148.5	186.5	12	10	78	68	93	100	14	14.5	20.5	11	8.5	16	14	6.5	23	32	37.5	33.5	18.5	18	40	44	16	19.5	23	31	279	242	108	99	41	50	8	24	12	11	11.5	12	17
GLYRDC_099	132	116	15	13	15	13.5	155	137	555	412	17	14	97	88.5	108	117	11	11.5	17	19	21	20	17.5	8.5	36	39.5	40	49	30.5	21	43	38	15	24	28.5	32	272.5	254	117	115	52	41	18.5	22	14	11	13	1	19
GLYRDC_103	120	94.5	14.5	18	15	16.5	202.5	183.5	200	211	15.5	16	139	122	110	145.5	20	24	18.5	14.5	20.5	18	22.5	11.5	47	51	32.5	36.5	19	23	48	42	22	32.5	38	30	295	336	153.5	131	55	47	15	23.5	21	16	17	22.5	19
GLYRDC_126	309	291.5	15	19	23	11.5	222.5	251	708	518	18.5	24.5	150	130	196	194.5	28	15	21.5	18	32	45	13	15	55	76.5	72	63	27	30	48	55	36	29	18	20.5	876	894.5	253	250	25	27	29.5	53	19	8.5	7	17	19.5
GLYRDC_127	137.5	132.5	18	22	10	17.5	276.5	257.5	269	241.5	20.5	29	190	162	153	147	30	26	18	28	24	22	6	13	79	74	28	35	22.5	31	59	62	30	31	30	38.5	503	445	247.5	216.5	54.5	55	24.5	29.5	20.5	20	4	15	24
GLYRDC_128	245.5	214	15	12	21	33	262	246	324.5	350.5	20	27.5	165	156.5	175	195	12.5	18	29	36	30	30	70.5	84	69	84.5	71	76	36	33	33	44	41	26	37.5	46	586.5	419	136	145.5	93.5	96	30.5	50	15	15	20	8.5	23.5
GLYRDC_129	163	160	28	42	24	30.5	204	194	262	284	39.5	32	145	143	130.5	157	32	34	38	48	27	24	67	59	66	62.5	64	60	66	46	60	63	44.5	53	74	76	400	449	165.5	158	52	76.5	25.5	46.5	85	114	34	33	35
GLYRDC_134	112	91	23.5	24	19.5	20.5	215	202	232.5	251	1547	1746.5	149	134	276	284	38	37.5	8394	8403	12	22	26	16	55	60	45.5	50	29.5	27.5	51	66	18	32	58	50.5	341	352.5	162	188	85	66.5	18	22	13.5	17.5	7	5	32
GLYRDC_331	326.5	247	19	21	16	30	211	189	1735.5	1536	24	18.5	134.5	121	131	118	23	17	18.5	16	23	17.5	21	11	40	45.5	348	310	27	24	32.5	43	32	37	36	19	449	429	124	127	42	61	18.5	30	31.5	33	14.5	21.5	24
GLYRDC_332	224	165	34	37	14	20	213	178	386	316	18	14	114	96	98	100	22	11	15	17	16.5	21	22.5	16.5	38	40	173	151	28	15	21	34	47	57	28	27	345.5	341.5	108	94	395	417	23	33	28	26	15	16	20
GLYRDC_371	119	124	26	18.5	18	20	181	170	305	234.5	16	14	126.5	134	119	141	18.5	22	43	38	22	28	196	203	54	61.5	47	45	30	26	41	50	27	27	36	49	440	467.5	129.5	120	59	69.5	27	23	18.5	14	15	12	17
GLYRDC_372	172	181.5	15	16	16	21	188	181	876.5	806.5	20	27	122	117	118	116	17	19	58	50	21	19	53	49	63	61	101	98	22	30	40	36	44	48	41	45	448	439	141	107.5	52	55	33	23	18	13	12	13	26
GLYRDC_384	124	132	13	18	16	19	232	239.5	316	286	23	27	147	136	150	177.5	17	22	19.5	20.5	23	20	30	16	53.5	64	38	38	29	24	50	47.5	25.5	31	41	34	470	474	157	139	71	56	20.5	33.5	27	24	14	19	24
GLYRDC_385	154	152	18	15.5	20.5	17	189	230	364	326	9	18.5	161	127.5	108	125	26	31	13.5	23	13	26	10	21	68	55.5	120	120	27	28.5	33	24.5	33	28.5	28	35	447	457	126	117	56	39.5	27	33.5	13	17	11	10.5	7
GLYRDC_401	10556	10318	55	46	29	21.5	3330	3450	6042	9050.5	25.5	18.5	1715.5	1356	878.5	911	28	28	26	25	73	66	39	22	461	527	58	57	20	28.5	34.5	35	35	30	45	59.5	323.5	316	109	120.5	89	109.5	72.5	52.5	8683.5	10025	62	73	36.5
GLYRDC_402	150	111	13	20.5	12.5	20	180	171	473	446	9	12	156	138	114	95	22.5	23	34	14	14.5	16.5	13	18	40	49	90	112.5	24	29	36.5	44	47.5	54	16	23	386	416	152	111	35	25	15.5	19	14062.5	15518	17	33.5	19
GLYRDC_741	133.5	143	15.5	13	18	11	171	157	396	321	20	27	126	110	124	116	15	16	25	25	11	12	23.5	8	39	33	33	35	16	27	36	36	29	27	29	45	263	273	100	92	57	53	10	23	25	12	13	18	16
GLYRDC_742	163	158	19	14	20.5	14	243	252	401.5	372	18	12	174	138	133.5	159	22	14	19	17	19	17	15	16	56	57	46.5	43	18	25	47	47	35	34	38.5	36	376	380	141	154.5	42	39.5	16	31	14.5	5.5	7	19	12
NGC2	74	55	8	15.5	13.5	20	159	118	277.5	195	12.5	20	46.5	99	110	111	23	13.5	14.5	7	14	20	12	0	19	55	126.5	124	11.5	18	10.5	19	26	26	31	32	142	115.5	177	156	30	40.5	14	16	8	22	6	15	51.5
NGC23	102	79	15	8	10	0	147	172	286	223	9	12	96	96	97.5	126	15	18.5	2	19	17	28	11	16	37	31.5	76	120	24	14	24	12	32	15	27.5	33	157.5	115	156	161	46	34.5	25	11	4	9.5	0	2	20
NGC58	93.5	121	27	36.5	33	28.5	195	152	310.5	270	34.5	26	87	98	135	158	38	48	35.5	23	30.5	35.5	24	22	52.5	69	143	164	40	45	42.5	47	38	40.5	56	50	216.5	204	198	188	80	64	34	31	30	40	33	33	47
GLYRDC_102	130	156	17	12	23.5	6	142	132	373	326	19.5	12	73	70	116	143.5	22	10.5	16	15	8	18	7	12.5	28	30	95	78	18	23	15.5	17.5	27	23.5	37	26.5	81.5	85	191.5	166	56	58	7	13.5	2.5	13.5	9	16.5	55
GLYRDC_104	57	72	26	33	17.5	14	166.5	169.5	254	322	68	57.5	70.5	89	605	779	31	35	27	33	28	43	8	19	43	35	197	166.5	40	28.5	36	32	22	29	53	31	66	59	92	95	75.5	81	6	19	17.5	16.5	11	9	280
GLYRDC_111	47	63	12.5	11	9.5	11	94	91	135	129	10	11	51	50.5	123	117.5	14.5	14	9.5	10	7	11	4	11	21	28	92.5	115	17.5	17.5	6.5	3	25	20.5	14.5	17	79.5	93	70	66	14	25	6	10.5	9	16	11.5	15	35
GLYRDC_120	73	62	24	7	18.5	18	118.5	111.5	330	282	447	391	60	85	142	159	14.5	14	10	11	25	16.5	25.5	8.5	39.5	25	96	135	19	20	11	10	21	34.5	40	31	60	56	77.5	56	159	174	15	12	9	9	12	22	74
GLYRDC_121	56	53	19	11.5	9	1	164.5	145.5	178	121	226	218	103.5	100	150	150.5	13	22	22	14	14	20	14	12	33.5	40	104	87	30	12	38	50.5	26.5	7.5	39.5	34	34	31	57	82	54	35	3.5	6	9	18.5	6	20	68
GLYRDC_122	119	120	14	27	11	16.5	137	127	223	314	19.5	11	72	69	132.5	183.5	13	22	17	9	14	9	18	17	38	46.5	106	90	18.5	21	17	12.5	29	22.5	19	38.5	58	63	105	96.5	36	45.5	20	18	12	25	18.5	8.5	66
GLYRDC_123	82	138	25	18	10	9	159	126	250	183	18	16	69	86	153	161.5	30	16	11	12	14	22	15	3	47.5	35	94	181	26.5	31.5	14	6.5	25	27.5	56	49	144	84	122.5	116	77	71	16	37	11	15	9	5	49
GLYRDC_124	54	39	31	27	9.5	12	119	129	166.5	172	22.5	16	63.5	89	165	193.5	30	23.5	28	27	20	15.5	100	109	35	47	116	121	21	21.5	14	10.5	17	20	34	31	46	38.5	73	72	64	56	17	25.5	5.5	16	2	15	184.5
GLYRDC_130	243	190	15	8.5	12	16	169.5	145	1044	1158	12	4	73	92	127	112	19	18	7	8	18	10	8	3	38	40.5	85.5	94	18	26.5	15.5	21	23	11.5	15	13.5	258	272	240	221	80	67	7	14	17	6	5	9.5	39
GLYRDC_131	43	64	14	20	21	10	206	164	153.5	198.5	13	15.5	97	125	161	175	44	19	12	14	9	21	6	14	65	60	98.5	111	25	18	11	12	18	15.5	44	26.5	97	90	165	194.5	57	63	7	29	4.5	9	12	12	55.5
GLYRDC_132	73	65	25	16	12	10	113	110	231	163	226	232	67	88	125	163	39	15	572	428	14.5	15.5	15	12.5	45	49	96	123	25	21	19	21	38	18	42	42	86	87	103.5	117	53.5	78	30.5	18	19	9	15.5	8	41.5
GLYRDC_133	54.5	48	13.5	17	19	0	115	96	189	246	444	457.5	57	57	124.5	135	15.5	7.5	1812	1648	17	19	12	17	34.5	19	96	77	14	18	17	13	23.5	31	36.5	23	65	49	58	68	36	26	19	15	17	15	7.5	10	46
GLYRDC_136	65.5	67.5	13	32	9	8.5	194	166	310	313	86	89	110	111	136	146.5	35	22	14	13	18	6	12.5	13	73	66	112.5	100	19	27	22	9	16.5	15.5	35	37	101	114	142	142	69	79	17	15	6	6.5	14	13.5	72
GLYRDC_163	133	144	22	18.5	7	16	196	192	350	293.5	14.5	12	108	140	122.5	131	34	27	10	17	18	12	5	11	49	58.5	382	327	26.5	23	10.5	8	70	70	18	22	125	95.5	103	98.5	80	92	34.5	4	18	24	25	21	46
GLYRDC_164	110	99	23.5	24	22.5	27	147	196	370	283	28	29.5	97	89	147.5	177	31.5	27	29	28.5	31	33	52	52	52	54.5	136	139	30	39.5	21	19	24.5	23	41.5	38.5	112	97	90.5	120	131.5	112.5	21	33	11	26	15	25	46
GLYRDC_171	65	74.5	48.5	47	9	14	130	165	197	222	10	14	67.5	95.5	203	222	15	26.5	22.5	22.5	14.5	23	10	12	38	55	113.5	98	34	22	21	11.5	23.5	26	21	31.5	56	69.5	77.5	84	43.5	45.5	21.5	18.5	17	21	10	17	202.5
GLYRDC_174	47	64	21	13	9	16	117	113	136	164	6	9.5	55.5	75	148	191	20	18	11.5	15	10	24	10	1	28	27.5	98	124	22	23	17.5	9	32	26	30	26	73	74.5	84	83.5	33	48	18	15	18.5	12	13.5	15	42
GLYRDC_180	63	60.5	31.5	33	14	10	190	188.5	227	237.5	24.5	21	130.5	126	346	419.5	25	26	17	16	25.5	21	15	17	51	51	105	131	38.5	30	7	10	26	24.5	39	44	63	69	87	88.5	69	63	13.5	15	14.5	12.5	40.5	20	231
GLYRDC_181	63	51	16	9	7.5	13	151	145.5	146.5	163	18	20	73	89.5	138	144	30.5	22	8	12	22	16	34	11.5	44	36.5	249	180	23	8	17	7	38	38	33	38.5	77	80	110.5	80	51	40	9	19.5	20	20	21	47.5	54
GLYRDC_1911	71	102	14	26	11	1.5	148	105	456.5	308	18	13	81	83	151	195.5	21.5	23.5	30.5	13	18	16	18	21	32.5	39	100	126	24.5	7	16.5	21	23	24	48	37	78.5	83	87	63.5	57.5	47	6	15	8.5	17	12	1	55
GLYRDC_1912	98	87	31	30	3	12	108	126.5	1100	982.5	16	18	70	63	140.5	145.5	18.5	14	21	14	21	20	15	19	25	40	242	239.5	16	16	18	11	56	41.5	43	26	68.5	63	72.5	90.5	53	41	13.5	20	11.5	13.5	14.5	6	41
GLYRDC_1951	83	50	25.5	24	11.5	11	124	122	537	481	13.5	15.5	48	66	127	183	25	27	14	8	26	15.5	13.5	8	34	45	126	155	25	24	12	4.5	32	31	32	25.5	64	56	73.5	80	54.5	59	20	12.5	1	17	12	17	55
GLYRDC_2011	111.5	122	22.5	31	6.5	19	119	119	381.5	362	10	10.5	56.5	74	141	139	31.5	37	5.5	12	20	21.5	7.5	19.5	30	14.5	865.5	689	57	43	18	12	64.5	92.5	35	37.5	94	96	152.5	153.5	176	149	19	17	321	378	17.5	8	75
GLYRDC_GLU314	46.5	70	17	16.5	8	12	122.5	110	637	649	12	15	55	69	143	160	15	13	14	16	16	14.5	1.5	3	45	33	98	114	30	24	1	14	27	21	52	25	97	82	131.5	78	51	58.5	21.5	18	15	15	22	16	70
GLYRDC_GLU316	50.5	58	26.5	19.5	18	16	149	123	146	115	17	34.5	75	97	159	165.5	27	24	34	21	25	18.5	1	18	23.5	62	116	133	27	35	18	34	33	26	34	50	81.5	60	87.5	120	59	73	17	17.5	14	19	23	14	55
GLYRDC_GLU317	55.5	55.5	13.5	13.5	17	14	120	111	354.5	225	17	12.5	42	82	121	157.5	14.5	24	23.5	20	17	21.5	7	21	28	24	122	94	20	25	20	12	25	20	29	24.5	71	64	80	89.5	37	35.5	13.5	16	10	13.5	5.5	19	29
GLYRDC_GLU318	71	50.5	23	15	18	8	154	103.5	972	535	11	20.5	42.5	55.5	157	186	9.5	19	13	17	15.5	21.5	16	0	26.5	25.5	181	149	21.5	21	6	22.5	24.5	18.5	37	31	75	101	85.5	77	68.5	69	24	17	13	11	18.5	20	57
GLYRDC_GLU319	71	69	28	20	11	17.5	253	228	188	162	19	21	113.5	124	161	212	29	24	21	18	25	17	19.5	21.5	59	84.5	125	127.5	16	19	19.5	15	31	20	41.5	40	95	88	101	76	67	61	19	16	11	15.5	17	18	70
GLYRDC_GLU315	69.5	70	28	29	15	12	124	129.5	315.5	246	20	30	185	74	659	757	28	19	14	27.5	31	15	11	7	37	44	265	191	18	25	14.5	14	22.5	24	58.5	24	75	79	84	102	75	91.5	21	19	13	9	15	19.5	288
Each lectin or GBP was analyzed in duplicates marked by ".1" for the replicate.
NGC = no glycan conjugatation, which serves as negative control
[truncated: 41 more columns]
